# Supplementary material for: Glutamine suppresses senescence and promotes autophagy through glycolysis inhibition-mediated AMPKα lactylation in intervertebral disc degeneration
Source: Commun Biol. 2024 Mar 14;7:325. doi: 10.1038/s42003-024-06000-3 (PMC10940657; doi:10.1038/s42003-024-06000-3)
Supplement: Supplementary file 3 — Supplementary Data [file 42003_2024_6000_MOESM3_ESM.xls]

## Sheet: Sheet1
Figure 1c			Figure 1f			Figure 1i											Figure 1k
Mild	Severe		3 months	22 months			NC			TNF-α			TNF-α+Gln					NC			TNF-α			TNF-α+Gln
0.0682955	0.127973		0.205658	0.0944117		COL2A1	1	1	1	0.410967	0.662611	0.61787	1.50694	1.45769	1.09728		p62	1	1	1	0.813361	0.980009	0.840184	0.550543	0.74089	0.475371
0.278196	0.0677837		0.200104	0.0912877		ACAN	1	1	1	0.338904	0.683864	0.567358	0.986599	1.09417	0.982944		LC3 II/I	1	1	1	0.730883	0.848418	0.766261	1.03428	1.0739	1.01507
0.187959	0.117955		0.291739	0.0704616		ADAMTS5	1	1	1	1.29385	1.21161	1.26575	0.770394	0.833738	0.509195		p53	1	1	1	1.49625	1.51874	1.41248	0.786038	1.19828	1.18776
0.0414461	0.0389766		0.331656	0.107428		MMP3	1	1	1	1.77708	1.44361	1.72028	1.14243	0.842032	1.28842		p21	1	1	1	2.3683	3.38764	3.42474	0.985889	1.62503	2.04764
0.0624592	0.029713		0.232037	0.191253													p16	1	1	1	1.86741	3.0427	2.49236	1.13733	0.687488	1.50732
0.2173	0.0488112
0.181505	0.0311683
0.150581	0.0823578
0.163705	0.0361564
0.0700631
0.164311
Figure 2j											Figure 2l
	NC			TNF-α			TNF-α+2-DG					NC			TNF-α			TNF-α+2-DG
p62	1	1	1	1.21651	1.24923	1.02304	0.935963	0.973572	0.816159		yellow puncta (autophagosomes)	15	13	33	2	1	3	15	23	23
LC3 II/I	1	1	1	1.22313	0.904383	1.10513	1.38031	1.76114	2.10298		red puncta (autolysosomes)	22	21	13	0	0	1	10	23	17
Figure 3d				Figure 3e			Figure 3f			Figure 3m					Figure 3o
NC	TNF-α	TNF-α+Gln		Mild	Severe		3 months	22 months		NC	TNF-α	TNF-α+Gln	TNF-α+Gln+La			NC			TNF-α			TNF-α+Gln			TNF-α+Gln+La
1	3.22318	1.54936		1.36759	4.08279		4.08471	6.87981		40	4	41	7		yellow puncta (autophagosomes)	15	13	28	2	1	2	21	25	19	3	1	1
1	2.09792	1.0089		1.04783	2.67925		4.74336	7.25618		33	7	42	7		red puncta (autolysosomes)	22	21	13	0	0	1	21	39	20	1	0	1
1	3.12381	0.714286		2.02868	1.74851		4.96475	7.9757		40	6	40	5
				1.66322	3.47034		5.0035	8.33547
				2.60968	2.56263		4.80978	6.09386
				1.51378	3.15486
				1.98978	2.69547
				2.23884	2.99435
				2.04236	3.42607
Figure 4f					Figure 4h			Figure 4j			Figure 4l			Figure 4n
NC	TNF-α	TNF-α+Gln	TNF-α+Gln+La		Mild	Severe		Mild	Severe		3 months	22 months		Control+PBS	Puncture+PBS	Puncture+Gln
1	1.14168	1.06944	0.995935		0.515337	0.790698		0.048276	0.859504		0.15	0.43		0.22	0.44	0.25
1	1.04265	1.05314	0.855174		0.714286	0.698113		0.160714	0.710526		0.12	0.38		0.13	0.58	0.21
1	1.00102	1.10171	1.0268		0.134783	0.048387		0.077922	0.848276		0.1	0.56		0.11	0.43	0.11
					0.686047	0.611111		0.107383	0.809524		0.1	0.36		0.13	0.35	0.1
					0.319277	0.25		0.206349	0.675		0.15	0.37		0.11	0.39	0.12
					0.656934	0.148936		0.302326	0.8					0.1	0.45	0.11
								0.204545	0.787879					0.12	0.43	0.13
								0.09901	0.90566					0.11	0.39	0.18
								0.225	0.780822
Figure 5b											Figure 5d											Figure 5f											Figure 5l											Figure 5o					Figure 5q
	NC			TNF-α			TNF-α+C646					NC			TNF-α			TNF-α+C646					NC			TNF-α			TNF-α+C646					siNC			TNF-α+siNC			TNF-α+sip300				NC	TNF-α	TNF-α+Gln	TNF-α+Gln+La
COL2A1	1	1	1	0.779455	0.74089	0.613622	1.12831	1.05116	0.888728		p62	1	1	1	1.62144	2.00806	1.4067	1.15995	1.17925	1.03822		p53	1	1	1	1.15526	1.1505	1.17713	1.00618	0.871562	1.00822		p62	1	1	1	1.60909	1.46039	1.50393	1.41379	1.34513	1.30952		40	4	41	7		yellow puncta (autophagosomes)
ACAN	1	1	1	0.816994	0.794622	0.67625	1.18218	1.07173	1.09439		LC3 II/I	1	1	1	0.89875	0.954005	0.640666	1.43727	1.13116	1.10344		p21	1	1	1	2.8923	3.07649	2.19348	1.97829	2.08483	1.98167		LC3 II/I	1	1	1	0.980597	0.955013	0.942	1.34375	1.60904	1.79589		33	7	42	7		red puncta (autolysosomes)
ADAMTS5	1	1	1	1.52144	1.53043	1.43627	0.612162	0.865653	1.18643													p16	1	1	1	2.46238	3.11309	3.16945	1.90745	2.36331	2.04833													40	6	40	5
MMP3	1	1	1	1.71939	2.04015	1.7848	0.488046	1.01512	0.810188
Figure 6c					Figure 6f														Figure 6i												Figure 6k
NC	TNF-α	TNF-α+Gln	TNF-α+Gln+La			Mild						Severe								3 months					22 months							Control+PBS								Puncture+PBS								Puncture+Gln
1	0.689669	1.14411	0.436195		p-AMPKα	0.906977	0.897059	0.864198	0.95098	0.925	0.956522	0.361111	0.446429	0.104167	0.263158	0.0615385	0.179487		p-AMPKα	0.37	0.38	0.42	0.38	0.4	0.22	0.16	0.16	0.11	0.1		p-AMPKα	0.43	0.39	0.32	0.51	0.45	0.46	0.4	0.45	0.11	0.12	0.21	0.22	0.11	0.11	0.11	0.1	0.33	0.3
1	0.69237	1.13538	0.751111		AMPKα	0.786517	0.945946	0.84058	0.949495	0.959677	0.933333	0.326923	0.296296	0.429224	0.230769	0.15625	0.302326		AMPKα	0.34	0.41	0.43	0.43	0.42	0.16	0.14	0.12	0.11	0.11		AMPKα	0.17	0.19	0.25	0.21	0.33	0.41	0.38	0.38	0.11	0.12	0.11	0.1	0.1	0.12	0.11	0.1	0.3	0.32
1	0.825813	1.15038	0.75675
Figure 7b														Figure 7d														Figure 7g					Figure 7n
	NC			TNF-α			TNF-α+Gln			TNF-α+Gln+ComC					NC			TNF-α			TNF-α+Gln			TNF-α+Gln+ComC				NC	TNF-α	TNF-α+Gln	TNF-α+Gln+ComC			siNC			TNF-α+siNC			TNF-α+Gln+siNC			TNF-α+Gln+siAMPKα1
COL2A1	1	1	1	0.760217	0.703014	0.59477	1.14229	1.32398	1.32736	0.665874	0.562964	0.484282		p53	1	1	1	1.37365	1.27267	1.40346	0.894886	1.12455	0.872471	1.18749	1.41762	1.42872		40	4	41	4		yellow puncta (autophagosomes)	12	29	21	3	1	1	15	27	25	3	1	4
ACAN	1	1	1	0.654433	0.640897	0.668057	0.943666	1.05686	1.20748	0.652186	0.426692	0.676364		p21	1	1	1	1.69627	1.62135	1.83842	1.19404	1.15081	0.605285	1.87569	1.6354	1.66735		33	7	42	3		red puncta (autolysosomes)	11	26	13	0	0	1	17	23	12	2	0	0
ADAMTS5	1	1	1	2.41297	2.09207	1.81337	0.801349	1.3899	1.05345	3.0926	2.03763	2.48932		p16	1	1	1	1.58938	3.29639	2.87549	0.811339	1.17424	1.15985	2.51693	2.90608	3.83299		40	6	40	6
MMP3	1	1	1	2.15613	1.99914	1.48095	0.423258	1.30877	0.920183	1.77655	1.95458	1.46649
Figure 8c				Figure 8d											Figure 8e																										Figure 8f				Figure 8i
Control+PBS	Puncture+PBS	Puncture+Gln			Control+PBS			Punctured+PBS			Punctured+Gln					Control+PBS								Puncture+PBS								Puncture+Gln									Control+PBS	Puncture+PBS	Puncture+Gln			Control+PBS
1	4	3		1	21.5	24	19.5	16.6667	21.6667	24	18	16.5	19.3333		0	300	340	308	310	330	320	340	360	350	300	358	330	300	335	300	300	320	320	300	310	330	360	320	320		0.805623	0.455397	1.47831		ACAN	0.43	0.45	0.51	0.49
1	5	2		2	20.6667	17.3333	17	18.3333	18.6667	18.5	14.3333	17	17.6667		2	305	350	312	312	345	335	345	360	355	310	360	339	310	340	318	318	324	320	310	300	330	370	325	340		0.623742	0.486637	1.70757		MMP3	0.12	0.12	0.13	0.18
1	5	3		3	18.6667	23.6667	23.5	20.6667	24.6667	20	17	17	21.3333		4	315	360	320	320	360	350	355	375	360	315	370	350	315	353	320	321	325	323	320	310	340	363	327	350		0.362201	0.346234	0.566644
1	5	4		4	17.3333	21.3333	23	24.3333	24.3333	21	15.33	24	21.67		6	328	368	328	330	380	370	365	390	373	324	375	363	324	370	338	338	336	330	330	330	330	365	333	362		0.114891	0.507289	0.951232
1	5	3		5	24.3333	23	20.5	20.3333	21.3333	23	25	21.5	24.6667		8	346	375	345	340	380	375	380	398	393	340	390	373	338	379	357	350	353	350	350	346	359	380	350	386		0.465984	0.307185	0.562999
1	5	3		6	19.67	21.6667	22.5	22.3333	21.6667	21.5	17.6667	21	19.6667		10	345	383	345	340	385	380	383	410	400	345	400	380	340	375	360	350	350	345	350	342	358	377	345	383		0.429191	0.434918	0.527595
1	5	3		7	20	23.3333	25	22.6667	20.6667	20	20	22.5	20		12	350	390	354	357	388	393	393	420	410	350	410	390	359	384	375	365	365	366	370	354	370	385	348	388		0.268657	0.100486	0.388233
1	5	4		8	22	22.3333	22.5	24	23.67	23.5	21	19	23.3333		14	352	386	356	364	406	393	398	420	412	356	413	395	352	390	385	375	381	368	379	367	375	394	353	400		0.989418	0.541975	0.648854
				9	20.3333	21.6667	23.5	24.3333	22.6667	21.5	20.6667	21.5	22		16	362	396	362	368	405	400	402	425	413	352	419	405	365	409	394	386	392	376	380	375	380	390	358	407
				10	20.6667	21.6667	24.5	23	22.6667	22.5	23	21	21		18	362	394	365	360	412	406	408	436	418	364	425	405	365	410	398	395	391	381	388	383	390	392	360	415
				11	20.3333	23.3333	25	24.3333	22.3333	20	25	24	25.3333		20	362	395	371	369	416	408	416	442	425	370	428	409	366	410	405	396	402	388	397	393	392	394	363	422
				12	22.3333	21.6667	25.5	22.6667	21.6667	24.5	21.3333	22	21.6667		22	373	403	376	380	427	419	422	455	437	380	432	421	370	412	412	410	404	400	407	408	411	396	374	426
				13	19.67	24.33	23.5	22.67	24.67	20	25.3	20	23		24	369	399	376	380	421	413	422	448	430	380	437	420	375	414	412	403	412	403	412	410	410	397	374	428
				14	18.33	20.67	22	21	21.33	21	18	20.5	17.33		26	377	405	384	382	428	420	428	460	436	388	447	424	373	420	418	409	417	405	418	419	422	401	378	436
				15	20	18.67	21.5	23.33	22	18.5	24.67	21	22.67		28	382	409	387	388	435	419	432	464	439	388	452	426	380	436	416	420	425	410	423	421	428	404	383	443
				16	17.67	20.67	22.5	23.67	20.67	23	24.67	25.5	19.67
				17	18.67	22.67	22	24	20.67	20.5	20.67	26	21
				18	19.33	20.67	22	21.33	21	21.5	22	24.5	22
				19	17.33	20.67	23.5	20	20	21.5	19	22.5	21
				20	18.33	20.67	23	21.33	19.33	21	21	23	16.67
				21	15.33	17.67	18	17	16.33	21.5	17	22.5	16.33
				22	19.33	21	25	25.33	22.33	22	23	24	22
				23	16.33	18.67	23	22.33	21.33	20.5	22.33	24	17.33
				24	20	21.67	25	23.33	21.33	25	23.33	25	22
				25	17	17	20	18.67	18.33	21.5	18.67	24	19
				26	18.67	23.67	24	23	23.67	22.5	25.67	25.5	22.33
				27	19.33	18.67	20	21.33	20	21.5	20	24.5	21.33
				28	20	19.33	20	21.33	21.33	23.5	22.33	23.5	20.33
Supplementary Figure 1b											Supplementary Figure 1d				Supplementary Figure 1f				Supplementary Figure 1h				Supplementary Figure 1k
	NC			TNF-α			TNF-α+AICAR				NC	TNF-α	TNF-α+AICAR		NC	TNF-α	TNF-α+AICAR		NC	TNF-α	TNF-α+AICAR		NC	TNF-α	TNF-α+Gln
COL2A1	1	1	1	0.558405	0.517758	0.479225	0.714729	0.657494	0.793559		1	1.20764	0.979295		1	1.17344	1.07835		1	0.892862	1.09032		1	0.683003	0.847667
ACAN	1	1	1	0.898366	0.658362	0.727561	0.989294	1.02451	0.907857		1	1.17938	0.621908		1	1.25921	1.16383		1	0.619563	1.03519		1	0.902135	0.733367
ADAMTS5	1	1	1	1.3525	1.42381	1.43031	0.959065	1.24142	0.911352		1	1.56696	0.708083		1	1.25329	1.07404		1	0.824448	1.07608		1	1.31376	1.16413
MMP3	1	1	1	1.21436	1.25104	1.28334	0.771268	0.952973	0.614143
Supplementary Figure 3a, b and c																			Supplementary Figure 3d, e and f
ID	adduct	Name	NC-1	NC-2	NC-3	NC-4	NC-5	TNF-α-1	TNF-α-2	TNF-α-3	TNF-α-4	TNF-α-5	TNF-α-G-1	TNF-α-G-2	TNF-α-G-3	TNF-α-G-4	TNF-α-G-5		ID	adduct	Name	NC-1	NC-2	NC-3	NC-4	NC-5	TNF-α-1	TNF-α-2	TNF-α-3	TNF-α-4	TNF-α-5	TNF-α-G-1	TNF-α-G-2	TNF-α-G-3	TNF-α-G-4	TNF-α-G-5
M171T386	(M+H-H2O)+	alpha-N-Acetyl-L-glutamine	5.5088e+08	1.02546e+08	2.20784e+08	168418702	1.53962e+08	4.59433e+08	1.79363e+08	2.20702e+08	2.27451e+08	1.47913e+08	5.18001e+08	4.97334e+08	4.38496e+08	4.25607e+08	3.44915e+08		M146T290	(M-H)-	L-Glutamate	2.66319e+06	9.4536e+06	4.28072e+06	7.86193e+06	7.73566e+06	2.21609e+06	5.81433e+06	4.33991e+06	3.63938e+06	4.88488e+06	3.3227e+06	7.1898e+06	2.95208e+06	4.69534e+06	7.63851e+06
M147T385_3	[M+H]+	D-glutamine	6713207125	1034204939	2462949663	1878784953	1320653103	5602311973	1894401135	2249913028	2506995473	1181543807	6298645089	5878264859	5198043214	4937674462	3841792830		M188T375_2	[M-H]-	N-acetyl-l-glutamate	6.20163e+07	1.3472e+07	1.28946e+07	8.21928e+06	3.15782e+07	8.13986e+07	1.29833e+07	1.22223e+07	279347	2.07325e+07	7.3364e+07	1.20782e+07	322332	6.15741e+06	2.13809e+07
M147T426	(M+H)+	L-Glutamine	1.53449e+08	1.7491e+06	4.49474e+06	2.16495e+06	940405	1.1761e+07	2.96745e+07	5.4826e+07	2.09414e+06	369859	8.46449e+06	1.20408e+08	1.03324e+08	6.13819e+06	1.00935e+07		M290T376	[M-H]-	N-fructosyl pyroglutamate	3.70413e+06	522022	701507	688917	519009	1.25292e+06	816565	777701	889111	949471	1.49499e+06	797054	518445	635598	3.09008e+06
Supplementary Figure 4
symbol	FPKM_ NC-1	FPKM_ NC-2	FPKM_ NC-3	FPKM_ TNF-α-1	FPKM_ TNF-α-2	FPKM_ TNF-α-3
MMP13	0.482923	0.477104	0.683998	152.74	171.965	138.301
ADAMTS4	0.0410562	0.0261397	0.0253209	4.05666	4.58434	1.86101
MMP3	14.1174	52.6596	31.4008	3132.72	4474.29	2835.71
PFKP	10.0874	10.0458	6.84905	25.2758	25.1558	18.3401
HK2	7.14809	11.8201	5.22828	28.126	28.2863	19.1711
ACAN	296.277	262.754	287.94	42.2105	16.9863	21.8949
LDHA	142.042	177.659	99.6521	301.562	315.901	221.312
PKM	223.849	208.652	174.292	225.792	216.786	208.363
COL2A1	0.0212368	0.0173842	0.0157171	0.0126027	0.0182877	0.0064606
Supplementary Figure 5
ID	Name	NC-1	NC-2	NC-3	NC-4	NC-5	TNF-α-1	TNF-α-2	TNF-α-3	TNF-α-4	TNF-α-5	TNF-α-G-1	TNF-α-G-2	TNF-α-G-3	TNF-α-G-4	TNF-α-G-5
M305T425	D-glucose 6-phosphate	1.04791e+06	672181	1.27738e+06	893371	661994	703336	763537	678918	257819	756289	697544	889252	689569	688738	868398
M339T436	Fructose 1,6-diphosphate	126295	163489	388321	132481	3.17081e+06	348961	96792.7	233036	124201	4.52215e+06	686984	171368	72062.2	363689	2.86135e+06
M169T75	Glyceraldehyde, 3-(dihydrogen phosphate)	4.4543e+06	2.83063e+06	3.1524e+06	8.4862e+06	1.2777e+07	1.0979e+07	8.13282e+06	7.98176e+06	5.66259e+06	5.04674e+06	2.92419e+07	5.04208e+06	3.0717e+06	3.55136e+06	7.82076e+06
M209T889	3-phosphoglyceric acid	1.0015e+07	6.49317e+06	6.18835e+06	6.86377e+06	4.25231e+06	5.85882e+06	8.18073e+06	6.33145e+06	6.60761e+06	1.34451e+07	8.68659e+06	7.51738e+06	7.04694e+06	4.70343e+06	1.34668e+07
M187T910	D-2-phosphoglyceric acid	1.51658e+06	1.25157e+06	1.69091e+06	3.13662e+06	1.39406e+06	2.22888e+06	1.38359e+06	1.92929e+06	1.64608e+06	1.84862e+06	1.72172e+06	1.82502e+06	3.26083e+06	3.3396e+06	2.95623e+06
M87T143	Pyruvate	4.16702e+07	8.10039e+06	9.85034e+08	1.7169e+06	3.95343e+07	4.13506e+07	3.4529e+06	6.55957e+06	1.21301e+09	4.44763e+07	4.30387e+07	3.74985e+07	3.30933e+07	2.07583e+07	7.56999e+07
M89T640	Dl-lactate	3.04287e+07	5.70215e+07	1.38104e+07	2.49065e+07	1.11128e+07	8.21875e+08	2.40333e+07	1.18577e+09	9.5847e+08	4.18264e+07	7.02782e+07	1.29513e+07	1.40417e+07	9.67033e+06	1.38299e+07
Supplementary Figure 7
ID	adduct	Name	NC-1	NC-2	NC-3	NC-4	NC-5	TNF-α-1	TNF-α-2	TNF-α-3	TNF-α-4	TNF-α-5	TNF-α-G-1	TNF-α-G-2	TNF-α-G-3	TNF-α-G-4	TNF-α-G-5
M187T348	[M-H]-	Azelaic acid	3.68183e+06	2.42297e+06	3.34859e+06	2.91693e+06	3.35078e+06	6.34833e+06	2.17215e+06	2.79054e+06	3.15778e+06	1.8805e+06	9.63272e+06	7.85679e+06	5.80263e+06	6.49302e+06	7.60944e+06
M348T386	[M-H]-	4-hydroxytriamterene sulfate	2.54225e+06	697608	1.97278e+06	1.44466e+06	1.14659e+06	3.13715e+06	1.33118e+06	1.87911e+06	1.52023e+06	768824	4.0861e+06	4.99871e+06	5.08213e+06	3.08465e+06	4.60661e+06
M172T292	[M-H]-	N-acetyl-d-norleucine	8.34103e+06	1.2832e+07	8.60841e+06	9.65365e+06	1.77325e+07	1.21684e+07	1.11299e+07	1.92736e+07	7.3217e+06	9.91146e+06	2.26173e+07	2.17248e+07	1.80608e+07	1.95532e+07	2.84804e+07
M89T640	[M-H]-	Dl-lactate	3.04287e+07	5.70215e+07	1.38104e+07	2.49065e+07	1.11128e+07	8.21875e+08	2.40333e+07	1185769679	9.5847e+08	4.18264e+07	7.02782e+07	1.29513e+07	1.40417e+07	9.67033e+06	1.38299e+07
M272T50_1	[M-H-C10H17S2O6N3]-	Glutathione, oxidized	782285	2.30811e+06	1.91095e+06	1.17722e+06	4.10978e+06	525340	434683	236294	487414	607615	1.08117e+07	4.07522e+06	3.45817e+06	505086	1.34915e+06
M287T32	[M-H]-	Ciprofibrate	627383	491980	886917	625903	729207	4.07869e+06	836705	1.02787e+06	1.75769e+06	1.34311e+06	1.36007e+06	882764	633464	785474	1.09271e+06
M171T348	[M-H]-	1-naphthoic acid	5.50376e+06	5.82108e+06	7.69556e+06	6.46978e+06	6.59873e+06	4.88509e+06	4.8517e+06	6.23057e+06	4.89709e+06	5.8189e+06	5.25661e+06	6.25125e+06	4.54221e+06	5.16378e+06	4.26944e+06
Supplementary Figure 8
ID	adduct	Name	NC-1	NC-2	NC-3	NC-4	NC-5	TNF-α-1	TNF-α-2	TNF-α-3	TNF-α-4	TNF-α-5	TNF-α-G-1	TNF-α-G-2	TNF-α-G-3	TNF-α-G-4	TNF-α-G-5
M281T295	[M+H]+	Ipriflavone	502488	31470.6	318541	322485	441568	253392	20754.1	130346	176946	605570	2.28584e+07	3.4037e+07	3.39951e+07	2.80694e+07	133383
M352T258	[M+H]+	Jacobine	29416.8	2.04989e+06	2.15935e+06	688986	28649.7	2.43813e+07	2.87675e+06	3.24233e+06	2.80853e+07	2.97214e+07	2.28584e+07	2.94943e+06	3.21124e+06	2.80694e+07	3.087e+07
M223T390	[M+H+2i]+	Benzoic acid, 3,6-dichloro-2-methoxy-	4.26586e+07	8.04674e+07	1.96864e+07	1.13381e+08	4.53068e+07	2.99915e+07	3.03596e+07	2.97691e+07	2.21676e+07	1.51342e+07	8.16445e+07	9.36967e+07	5.21934e+07	7.00246e+07	1.58278e+08
M114T266	[M+H]+	5-azauracil	1.02203e+07	38194.7	707849	1.06114e+06	164260	3.52103e+06	3.00479e+07	3.75695e+07	2.80853e+07	427577	540155	62968.4	240798	75010.3	352069
M207T387	[M+H-C9H16SO]+	Pyridate	7.95422e+06	9.46206e+06	5.27619e+06	1.49312e+07	9.90805e+06	5.01523e+06	9.0253e+06	7.16551e+06	6.26805e+06	3.3631e+06	1.18935e+07	1.61963e+07	7.95041e+06	1.42972e+07	1.92464e+07
M455T432	[M+H]+	Resveratrol dimer	281539	1.05246e+06	778385	211586	31271.7	230255	1.32987e+06	1.20241e+06	303260	41220.7	2.28584e+07	1.67953e+06	458913	2.80694e+07	3.087e+07
M451T47	[M+H]+	Vitamin k1	2.85173e+06	577118	1.27519e+06	3.49405e+06	217817	590645	228094	602397	2.94922e+06	406070	3.09445e+06	6.04511e+06	7.70972e+06	3.53536e+06	2.62061e+06
M84T386_3	(M+H-H2O)+	1-Aminocyclopropanecarboxylic acid	6.04383e+08	1.52896e+08	2.80659e+08	2.35104e+08	2.4571e+08	5.18676e+08	2.3511e+08	2.84657e+08	2.94538e+08	2.25277e+08	5.79238e+08	5.81853e+08	5.1374e+08	5.20311e+08	4.4052e+08
M493T39	[M+Na]+	Glycerol tricaprylate	339060	5.52979e+06	7.79246e+06	81409.2	246418	692327	6.51425e+06	7.68367e+06	1.2048e+06	1.071e+06	8.22338e+06	6.95648e+06	7.26528e+06	1.28443e+07	1.10551e+08
M323T58	[M+H]+	Gelsemine	27054.1	170057	4.76558e+07	75783.7	264197	20191.2	62759.9	2.68918e+07	1.01195e+07	500429	2.28584e+07	3.4037e+07	2.24434e+07	2.80694e+07	3.087e+07
M171T386	(M+H-H2O)+	alpha-N-Acetyl-L-glutamine	5.5088e+08	1.02546e+08	2.20784e+08	168418702	1.53962e+08	4.59433e+08	1.79363e+08	2.20702e+08	2.27451e+08	1.47913e+08	5.18001e+08	4.97334e+08	4.38496e+08	4.25607e+08	3.44915e+08
M769T261	[M+H]+	1-hexadecyl-2-(5z,8z,11z,14z-eicosatetraenoyl)-sn-glycero-3-phosphocholine	7.37107e+06	1.19442e+06	1.26005e+07	2.5201e+06	3.65054e+06	3.72322e+06	1.79592e+06	2.30485e+06	191197	6.51539e+06	4.58803e+06	1.25945e+07	9.50493e+06	3.35278e+07	1.44761e+07
M276T400	[M+H]+	Glu-gln	1.52522e+06	656099	1.72712e+06	674827	1.10098e+06	585562	541366	677938	2.25249e+06	607183	1.19686e+06	3.80291e+06	1.82769e+06	1.23032e+06	4.73147e+06
M462T858	[M+NH4]+	Dodecamethylcyclohexasiloxane	4.46636e+07	2.39516e+07	2.21161e+07	6.45826e+07	3.2965e+07	2.2878e+07	3.0449e+07	2.05924e+07	2.3179e+07	2.2976e+07	2.23871e+07	1.86835e+07	2.23896e+07	1.68479e+07	2.54949e+07
M113T145	[M+H-NH3]+	Vigabatrin	7.2979e+07	8.91704e+07	2.89094e+07	1.08853e+07	9.52874e+07	9.43134e+07	2.03652e+08	1.29945e+08	7.72924e+07	8.63887e+07	1.16028e+08	2.16622e+08	1.19843e+08	9.99721e+07	105515852
M147T385_3	[M+H]+	D-glutamine	6713207125	1034204939	2462949663	1878784953	1320653103	5602311973	1894401135	2249913028	2506995473	1181543807	6298645089	5878264859	5198043214	4937674462	3841792830
M361T299	[M+H-H2O]+	2-arachidonoylglycerol	568951	1.16126e+06	652298	761170	1.99775e+06	736951	859338	633144	268783	2.22034e+06	1.31569e+06	3.06495e+06	1.75611e+06	1.34107e+06	3.59154e+06
M250T48	[M+H]+	O-desmethyl-cis-tramadol	647150	2.94936e+07	3.37744e+07	3.42289e+06	2.51805e+06	195356	2.19326e+07	8.48535e+06	192125	1.29165e+06	2.28584e+07	3.23663e+07	1.82733e+07	2.80694e+07	3.087e+07
[truncated: 48 more columns]
